# Supplementary material for: Effectiveness of Elements of Social Behavior Change Activities in Nutrition-Sensitive Agriculture Programs: A Systematic Review
Source: Curr Dev Nutr. 2024 Jul 26;8(8):104420. doi: 10.1016/j.cdnut.2024.104420 (PMC11367542; doi:10.1016/j.cdnut.2024.104420)
Supplement: Multimedia component 2 [file mmc2.xlsx]

## Sheet: Database Search
Effectiveness of elements of social behavior change activities in nutrition-sensitive agriculture programs: A systematic review (Tewodros, Tsedenia)
APPENDIX B: Search strategy
Search terms	Filters Applied (if any)	Sort By	Date of Search	Repeat search - filters	Sort By	Date of Search
Pubmed
(“Nutrition outcome” OR “nutritional outcome” OR “nutrition status” OR “nutritional status” OR “diet diversity” OR “dietary diversity” OR “diet diversification” OR “dietary diversification”) AND (biofortif* OR bio-fortif* OR harvestplus OR “harvest plus”)	DATE:1/1/2000-12/31/2020; English	Most recent	2020-07-04	DATE:1/1/2021-12/31/2023; English	Most recent	2023-07-26
(“Nutrition outcome” OR “nutritional outcome” OR “nutrition status” OR “nutritional status” OR “diet diversity” OR “dietary diversity” OR “diet diversification”) AND ("homestead food production" OR "home garden" OR "home gardening")	DATE:1/1/2000-12/31/2020; English	Most recent	2020-07-04	DATE:1/1/2021-12/31/2023; English	Most recent	2023-07-26
(“Nutrition outcome” OR “nutritional outcome” OR “nutrition status” OR “nutritional status” OR “diet diversity” OR “dietary diversity” OR “diet diversification”) AND ((livestock* AND program) OR (livestock* AND production) OR (livestock* AND ownership) OR (dairy* AND production) OR (dairy* AND program))	DATE:1/1/2000-12/31/2020; English	Most recent	2020-07-04	DATE:1/1/2021-12/31/2023; English	Most recent	2023-07-26
(“Nutrition outcome” OR “nutritional outcome” OR “nutrition status” OR “nutritional status” OR “diet diversity” OR “dietary diversity” OR “diet diversification”) AND (agricultur* AND extension)	DATE:1/1/2000-12/31/2020; English	Most recent	2020-07-04	DATE:1/1/2021-12/31/2023; English	Most recent	2023-07-26
(“Nutrition outcome” OR “nutritional outcome” OR “nutrition status” OR “nutritional status” OR “diet diversity” OR “dietary diversity” OR “diet diversification”) AND irrigation	DATE:1/1/2000-12/31/2020; English	Most recent	2020-07-04	DATE:1/1/2021-12/31/2023; English	Most recent	2023-07-26
(“Nutrition outcome” OR “nutritional outcome” OR “nutrition status” OR “nutritional status” OR “diet diversity” OR “dietary diversity” OR “diet diversification”) AND (aquaculture OR fisheries OR fishpond)	DATE:1/1/2000-12/31/2020; English	Most recent	2020-07-04	DATE:1/1/2021-12/31/2023; English	Most recent	2023-07-26
(“Nutrition outcome” OR “nutritional outcome” OR “nutrition status” OR “nutritional status” OR “diet diversity” OR “dietary diversity” OR “diet diversification”) AND "value chain"	DATE:1/1/2000-12/31/2020; English	Most recent	2020-07-04	DATE:1/1/2021-12/31/2023; English	Most recent	2023-07-26
(biofortif* OR bio-fortif* OR harvestplus OR “harvest plus”) AND ("behavior change" OR "behaviour change" OR "Behavior change communication" OR "behaviour change communication" OR "social behavior change" OR "social behaviour change" OR "social marketing" OR "nutrition education")	DATE:1/1/2000-12/31/2020; English	Most recent	2020-07-04
("homestead food production" OR "home garden" OR "home gardening") AND ("behavior change" OR "behaviour change" OR "Behavior change communication" OR "behaviour change communication" OR "social behavior change" OR "social behaviour change" OR "social marketing" OR "nutrition education")	DATE:1/1/2000-12/31/2020; English	Most recent	2020-07-04
((livestock* AND programs) OR (livestock* AND production) OR (livestock* AND ownership) OR (dairy* AND production) OR (dairy* AND program)) AND ("behavior change" OR "behaviour change" OR "Behavior change communication" OR "behaviour change communication" OR "social behavior change" OR "social behaviour change" OR "social marketing" OR "nutrition education")	DATE:1/1/2000-12/31/2020; English	Most recent	2020-07-04
(agricultur* AND extension) AND ("behavior change" OR "behaviour change" OR "Behavior change communication" OR "behaviour change communication" OR "social behavior change" OR "social behaviour change" OR "social marketing" OR "nutrition education")	DATE:1/1/2000-12/31/2020; English	Most recent	2020-07-04
irrigation AND ("behavior change" OR "behaviour change" OR "Behavior change communication" OR "behaviour change communication" OR "social behavior change" OR "social behaviour change" OR "social marketing" OR "nutrition education")	DATE:1/1/2000-12/31/2020; English	Most recent	2020-07-04
(aquaculture OR fisheries OR fishpond) AND ("behavior change" OR "behaviour change" OR "Behavior change communication" OR "behaviour change communication" OR "social behavior change" OR "social behaviour change" OR "social marketing" OR "nutrition education")	DATE:1/1/2000-12/31/2020; English	Most recent	2020-07-04
"value chain" AND ("behavior change" OR "behaviour change" OR "Behavior change communication" OR "behaviour change communication" OR "social behavior change" OR "social behaviour change" OR "social marketing" OR "nutrition education")	DATE:1/1/2000-12/31/2020; English	Most recent	2020-07-04
("nutrition sensitive" OR "nutrition-sensitive") AND agricultur*	DATE:1/1/2000-12/31/2020; English	Most recent	2020-07-04	DATE:1/1/2021-12/31/2023; English	Most recent	2023-07-26
(("nutrition sensitive" OR "nutrition-sensitive") AND agriculture) AND ("behavior change" OR "behaviour change" OR "Behavior change communication" OR "behaviour change communication" OR "social behavior change" OR "social behaviour change" OR "social marketing" OR "nutrition education")	DATE:1/1/2000-12/31/2020; English	Most recent	2020-07-04	DATE:1/1/2021-12/31/2023; English	Most recent	2023-07-26
("behavior change" OR "behaviour change" OR "Behavior change communication" OR "behaviour change communication" OR "social behavior change" OR "social behaviour change" OR "social marketing" OR "nutrition education") AND agricultur* AND nutrition*	DATE:1/1/2000-12/31/2020; English	Most recent	2020-07-04	DATE:1/1/2021-12/31/2023; English	Most recent	2023-07-26
EMBASE
(“Nutrition outcome” OR “nutritional outcome” OR “nutrition status” OR “nutritional status” OR “diet diversity” OR “dietary diversity” OR “diet diversification” OR “dietary diversification”) AND (biofortif* OR bio-fortif* OR harvestplus OR “harvest plus”)	Date: 2000-2020	Publication year	2020-06-03
(“Nutrition outcome” OR “nutritional outcome” OR “nutrition status” OR “nutritional status” OR “diet diversity” OR “dietary diversity” OR “diet diversification”) AND ("homestead food production" OR "home garden" OR "home gardening")	Date: 2000-2020	Publication year	2020-06-03
('nutrition outcome' OR 'nutritional outcome' OR 'nutrition status' OR 'nutritional status' OR 'diet diversity' OR 'dietary diversity' OR 'diet diversification') AND ('livestock* programs' OR 'livestock* production' OR 'livestock* ownership' OR 'dairy* production' OR 'dairy* program')	Date: 2000-2020	Publication year	2020-06-03
(“Nutrition outcome” OR “nutritional outcome” OR “nutrition status” OR “nutritional status” OR “diet diversity” OR “dietary diversity” OR “diet diversification”) AND 'agricultur* extension'	Date: 2000-2020	Publication year	2020-06-03
(“Nutrition outcome” OR “nutritional outcome” OR “nutrition status” OR “nutritional status” OR “diet diversity” OR “dietary diversity” OR “diet diversification”) AND irrigation	Date: 2000-2020	Publication year	2020-06-03
(“Nutrition outcome” OR “nutritional outcome” OR “nutrition status” OR “nutritional status” OR “diet diversity” OR “dietary diversity” OR “diet diversification”) AND (aquaculture OR fisheries OR fishpond)	Date: 2000-2020	Publication year	2020-06-03
(“Nutrition outcome” OR “nutritional outcome” OR “nutrition status” OR “nutritional status” OR “diet diversity” OR “dietary diversity” OR “diet diversification”) AND "value chain"	Date: 2000-2020	Publication year	2020-06-03
(biofortif* OR bio-fortif* OR harvestplus OR “harvest plus”) AND ("behavior change" OR "behaviour change" OR "Behavior change communication" OR "behaviour change communication" OR "social behavior change" OR "social behaviour change" OR "social marketing" OR "nutrition education")	Date: 2000-2020	Publication year	2020-06-03
("homestead food production" OR "home garden" OR "home gardening") AND ("behavior change" OR "behaviour change" OR "Behavior change communication" OR "behaviour change communication" OR "social behavior change" OR "social behaviour change" OR "social marketing" OR "nutrition education")	Date: 2000-2020	Publication year	2020-06-03
('livestock* programs' OR 'livestock* production' OR 'livestock* ownership' OR 'dairy* production' OR 'dairy* program') AND ("behavior change" OR "behaviour change" OR "Behavior change communication" OR "behaviour change communication" OR "social behavior change" OR "social behaviour change" OR "social marketing" OR "nutrition education")	Date: 2000-2020	Publication year	2020-06-03
"agricultur* extension" AND ("behavior change" OR "behaviour change" OR "Behavior change communication" OR "behaviour change communication" OR "social behavior change" OR "social behaviour change" OR "social marketing" OR "nutrition education")	Date: 2000-2020	Publication year	2020-06-03
irrigation AND ("behavior change" OR "behaviour change" OR "Behavior change communication" OR "behaviour change communication" OR "social behavior change" OR "social behaviour change" OR "social marketing" OR "nutrition education")	Date: 2000-2020	Publication year	2020-06-03
(aquaculture OR fisheries OR fishpond) AND ("behavior change" OR "behaviour change" OR "Behavior change communication" OR "behaviour change communication" OR "social behavior change" OR "social behaviour change" OR "social marketing" OR "nutrition education")	Date: 2000-2020	Publication year	2020-06-03
"value chain" AND ("behavior change" OR "behaviour change" OR "Behavior change communication" OR "behaviour change communication" OR "social behavior change" OR "social behaviour change" OR "social marketing" OR "nutrition education")	Date: 2000-2020	Publication year	2020-06-03
("nutrition sensitive" OR "nutrition-sensitive") AND agricultur*	Date: 2000-2020	Publication year	2020-06-03
(("nutrition sensitive" OR "nutrition-sensitive") AND agriculture) AND ("behavior change" OR "behaviour change" OR "Behavior change communication" OR "behaviour change communication" OR "social behavior change" OR "social behaviour change" OR "social marketing" OR "nutrition education")	Date: 2000-2020	Publication year	2020-06-03
("behavior change" OR "behaviour change" OR "Behavior change communication" OR "behaviour change communication" OR "social behavior change" OR "social behaviour change" OR "social marketing" OR "nutrition education") AND agricultur* AND nutrition*	Date: 2000-2020	Publication year	2020-06-03
AGRICOLA
(“Nutrition outcome” OR “nutritional outcome” OR “nutrition status” OR “nutritional status” OR “diet diversity” OR “dietary diversity” OR “diet diversification” OR “dietary diversification”) AND (biofortif* OR bio-fortif* OR harvestplus OR “harvest plus”)	Date: Jan, 2000-Dec, 2020	Newest	2020-06-04
(“Nutrition outcome” OR “nutritional outcome” OR “nutrition status” OR “nutritional status” OR “diet diversity” OR “dietary diversity” OR “diet diversification”) AND ("homestead food production" OR "home garden" OR "home gardening")	Date: Jan, 2000-Dec, 2020	Relevance	2020-06-04
('nutrition outcome' OR 'nutritional outcome' OR 'nutrition status' OR 'nutritional status' OR 'diet diversity' OR 'dietary diversity' OR 'diet diversification') AND ('livestock* programs' OR 'livestock* production' OR 'livestock* ownership' OR 'dairy* production' OR 'dairy* program')	Date: Jan, 2000-Dec, 2020	Relevance	2020-06-04
(“Nutrition outcome” OR “nutritional outcome” OR “nutrition status” OR “nutritional status” OR “diet diversity” OR “dietary diversity” OR “diet diversification”) AND "agricultur* extension"	Date: Jan, 2000-Dec, 2020	Relevance	2020-06-04
(“Nutrition outcome” OR “nutritional outcome” OR “nutrition status” OR “nutritional status” OR “diet diversity” OR “dietary diversity” OR “diet diversification”) AND irrigation	Date: Jan, 2000-Dec, 2020	Relevance	2020-06-04
(“Nutrition outcome” OR “nutritional outcome” OR “nutrition status” OR “nutritional status” OR “diet diversity” OR “dietary diversity” OR “diet diversification”) AND (aquaculture OR fisheries OR fishpond)	Date: Jan, 2000-Dec, 2020	Newest	2020-06-04
(“Nutrition outcome” OR “nutritional outcome” OR “nutrition status” OR “nutritional status” OR “diet diversity” OR “dietary diversity” OR “diet diversification”) AND "value chain"	Date: Jan, 2000-Dec, 2020	Newest	2020-06-04
(biofortif* OR bio-fortif* OR harvestplus OR “harvest plus”) AND ("behavior change" OR "behaviour change" OR "Behavior change communication" OR "behaviour change communication" OR "social behavior change" OR "social behaviour change" OR "social marketing" OR "nutrition education")	Date: Jan, 2000-Dec, 2020	Newest	2020-06-04
("homestead food production" OR "home garden" OR "home gardening") AND ("behavior change" OR "behaviour change" OR "Behavior change communication" OR "behaviour change communication" OR "social behavior change" OR "social behaviour change" OR "social marketing" OR "nutrition education")	Date: Jan, 2000-Dec, 2020	Newest	2020-06-04
('livestock* programs' OR 'livestock* production' OR 'livestock* ownership' OR 'dairy* production' OR 'dairy* program') AND ("behavior change" OR "behaviour change" OR "Behavior change communication" OR "behaviour change communication" OR "social behavior change" OR "social behaviour change" OR "social marketing" OR "nutrition education")	Date: Jan, 2000-Dec, 2020	Newest	2020-06-04
"agricultur* extension" AND ("behavior change" OR "behaviour change" OR "Behavior change communication" OR "behaviour change communication" OR "social behavior change" OR "social behaviour change" OR "social marketing" OR "nutrition education")	Date: Jan, 2000-Dec, 2020	Newest	2020-06-04
irrigation AND ("behavior change" OR "behaviour change" OR "Behavior change communication" OR "behaviour change communication" OR "social behavior change" OR "social behaviour change" OR "social marketing" OR "nutrition education")	Date: Jan, 2000-Dec, 2020	Newest	2020-06-04
(aquaculture OR fisheries OR fishpond) AND ("behavior change" OR "behaviour change" OR "Behavior change communication" OR "behaviour change communication" OR "social behavior change" OR "social behaviour change" OR "social marketing" OR "nutrition education")	Date: Jan, 2000-Dec, 2020	Newest	2020-06-04
"value chain" AND ("behavior change" OR "behaviour change" OR "Behavior change communication" OR "behaviour change communication" OR "social behavior change" OR "social behaviour change" OR "social marketing" OR "nutrition education")	Date: Jan, 2000-Dec, 2020	Newest	2020-06-04
("nutrition sensitive" OR "nutrition-sensitive") AND agricultur*	Date: Jan, 2000-Dec, 2020	Newest	2020-06-04
(("nutrition sensitive" OR "nutrition-sensitive") AND agriculture) AND ("behavior change" OR "behaviour change" OR "Behavior change communication" OR "behaviour change communication" OR "social behavior change" OR "social behaviour change" OR "social marketing" OR "nutrition education")	Date: Jan, 2000-Dec, 2020	Newest	2020-06-04
("behavior change" OR "behaviour change" OR "Behavior change communication" OR "behaviour change communication" OR "social behavior change" OR "social behaviour change" OR "social marketing" OR "nutrition education") AND agricultur* AND nutrition*	Date: Jan, 2000-Dec, 2020	Newest	2020-06-04
Web of Science
ALL=((“Nutrition outcome” OR “nutritional outcome” OR “nutrition status” OR “nutritional status” OR “diet diversity” OR “dietary diversity” OR “diet diversification” OR “dietary diversification”) AND (biofortif* OR bio-fortif* OR harvestplus OR “harvest plus”))	Date: 2000 - 2020 English	Newest	2020-05-22
ALL=((“Nutrition outcome” OR “nutritional outcome” OR “nutrition status” OR “nutritional status” OR “diet diversity” OR “dietary diversity” OR “diet diversification”) AND ("homestead food production" OR "home garden" OR "home gardening"))	Date: 2000 - 2020 English	Newest	2020-05-22
ALL=(("nutrition outcome" OR "nutritional outcome" OR "nutrition status" OR "nutritional status" OR "diet diversity" OR "dietary diversity" OR "diet diversification") AND ("livestock* programs" OR "livestock* production" OR "livestock* ownership" OR "dairy* production" OR "dairy* program"))	Date: 2000 - 2020 English	Newest	2020-05-22
ALL=((“Nutrition outcome” OR “nutritional outcome” OR “nutrition status” OR “nutritional status” OR “diet diversity” OR “dietary diversity” OR “diet diversification”) AND "agricultur* extension")	Date: 2000 - 2020 English	Newest	2020-05-22
ALL=((“Nutrition outcome” OR “nutritional outcome” OR “nutrition status” OR “nutritional status” OR “diet diversity” OR “dietary diversity” OR “diet diversification”) AND irrigation)	Date: 2000 - 2020 English	Newest	2020-05-22
ALL=((“Nutrition outcome” OR “nutritional outcome” OR “nutrition status” OR “nutritional status” OR “diet diversity” OR “dietary diversity” OR “diet diversification”) AND (aquaculture OR fisheries OR fishpond))	Date: 2000 - 2020 English	Newest	2020-05-22
ALL=((biofortif* OR bio-fortif* OR harvestplus OR “harvest plus”) AND ("behavior change" OR "behaviour change" OR "Behavior change communication" OR "behaviour change communication" OR "social behavior change" OR "social behaviour change" OR "social marketing" OR "nutrition education"))	Date: 2000 - 2020 English	Newest	2020-05-22
ALL=(("homestead food production" OR "home garden" OR "home gardening") AND ("behavior change" OR "behaviour change" OR "Behavior change communication" OR "behaviour change communication" OR "social behavior change" OR "social behaviour change" OR "social marketing" OR "nutrition education"))	Date: 2000 - 2020 English	Newest	2020-05-22
ALL=(("livestock* programs" OR "livestock* production" OR "livestock* ownership" OR "dairy* production" OR "dairy* program") AND ("behavior change" OR "behaviour change" OR "Behavior change communication" OR "behaviour change communication" OR "social behavior change" OR "social behaviour change" OR "social marketing" OR "nutrition education"))	Date: 2000 - 2020 English	Newest	2020-05-22
ALL=("agricultur* extension" AND ("behavior change" OR "behaviour change" OR "Behavior change communication" OR "behaviour change communication" OR "social behavior change" OR "social behaviour change" OR "social marketing" OR "nutrition education"))	Date: 2000 - 2020 English	Newest	2020-05-22
ALL=(irrigation AND ("behavior change" OR "behaviour change" OR "Behavior change communication" OR "behaviour change communication" OR "social behavior change" OR "social behaviour change" OR "social marketing" OR "nutrition education"))	Date: 2000 - 2020 English	Newest	2020-05-22
ALL= ((aquaculture OR fisheries OR fishpond) AND ("behavior change" OR "behaviour change" OR "Behavior change communication" OR "behaviour change communication" OR "social behavior change" OR "social behaviour change" OR "social marketing" OR "nutrition education"))	Date: 2000 - 2020 English	Newest	2020-05-22
ALL=(("nutrition sensitive" OR "nutrition-sensitive") AND agricultur*)	Date: 2000 - 2020 English	Newest	2020-05-22
ALL=((("nutrition sensitive" OR "nutrition-sensitive") AND agriculture) AND ("behavior change" OR "behaviour change" OR "Behavior change communication" OR "behaviour change communication" OR "social behavior change" OR "social behaviour change" OR "social marketing" OR "nutrition education"))	Date: 2000 - 2020 English	Newest	2020-05-22

## Sheet: Grey Literature Search
	Filters Applied	DATE:1/1/2000-12/31/2020; English
	Sorty By	Year
	Settings	All fields, exact match
Search #	Search terms	# of titles	# relevant/pulled	Remarks	Date of search
IFPRI Repository
1	nutrition sensitive agriculture OR nutrition-sensitive agriculture	146			2020-06-18
2	diet diversity AND agriculture	135			2020-06-18
AgEcon Search
1	nutrition sensitive agriculture OR nutrition-sensitive agriculture	31			2020-06-25
2	diet diversity AND agriculture	15			2020-06-25
