# Supplementary material for: Effectiveness of Elements of Social Behavior Change Activities in Nutrition-Sensitive Agriculture Programs: A Systematic Review
Source: Curr Dev Nutr. 2024 Jul 26;8(8):104420. doi: 10.1016/j.cdnut.2024.104420 (PMC11367542; doi:10.1016/j.cdnut.2024.104420)
Supplement: Multimedia component 4 [file mmc4.xlsx]

## Sheet: finalscoring
Effectiveness of elements of social behavior change activities in nutrition-sensitive agriculture programs: A systematic review (Tewodros, Tsedenia)
APPENDIX D: RISK OF BIAS ASSESSMENTS
Table D1: Risk of Bias Assessment for all interventions included in effectiveness ratio estimation where 1 = criteria met; 0.5 = criteria partially met and 0= criteria not met
	Study Codes
Bias Assessment Variable	B10	BF01	BF03	C01	C02	D01	E02	E05	E06	G03	Gu01	I04	K01	K03	K04	M01	M06	Mo01	Mo02	N04	N05	R01	SL01	T01	T03	Th04	T05	TL01	Z04
Were the research questions or objectives in this study clearly stated and appropriate?	1	1	1	1	1	1	1	1	1	1	1	1	1	1	1	1	1	1	1	1	1	1	1	1	1	1	1	1	1
Was the study population clearly specified and defined?	1	1	1	1	1	1	1	1	1	1	1	1	1	1	1	1	1	1	1	1	1	1	1	1	1	1	0.5	0.5	1
Was the sample size justification, power description or variance and effect estimates provided?	1	0	1	0	0.5	0.5	1	0	1	0	0	1	1	1	1	1	1	1	0.5	0	0.5	1	0	0	0.5	0.5	0	0	1
Was selection of participants into the study (or into the analysis) based on participant characteristics observed after the start of intervention?	1	1	1	0.5	0.5	0.5	1	1	1	1	1	1	0.5	1	1	1	1	1	1	1	1	1	0	1	1	1	0	1	1
Does the study have a control group?	1	1	1	1	1	1	1	1	1	1	1	1	1	1	1	1	1	1	1	1	1	1	1	1	1	1	0.5	0.5	1
Was the study randomised?	1	1	1	0	0.5	0	1	1	0.5	1	0	1	0	0	1	1	1	0	0	1	1	0.5	0	1	1	1	0	0	0
Were intervention groups clearly defined?	1	1	1	1	0.5	1	1	1	1	1	1	1	0	1	1	1	1	1	1	1	1	1	1	1	1	1	1	0.5	0.5
Were important co-interventions balanced across intervention groups?	1	1	1	0	0	1	1	1	1	0.5	1	1	0	1	1	1	1	0.5	0.5	0.5	1	1	0.5	0.5	1	1	0	0.5	1
Balanced at baseline (merged Watson, Cochrane)	1	1	1	1	1	0	1	0.5	1	1	0	1	0.5	1	1	1	1	0.5	0.5	0.5	0	0.5	0	0.5		1	0	0	1
Do start of follow-up and start of intervention coincide for most participants?	1	1	1	1	1	1	1	0.5	1	0	1	1	1	1	1	1	1	1	1	1	1	1	1	1	1	1	1	1	1
Was the allocation sequence concealed? (merged Watson and Cochrane)	0	0	0.5	0	0	0	0	0.5	0	0	0	0.5	0	0	1	0	0	0	0	0	0.5	0	0	0.5	0	0.5	0	0	0
Was the allocation sequence random?	0	0	1	0	1	0	1	1	1	1	0	1	0	0	1	1	0	0	0	0	1	0	0	1	1	1	0	0	0
Were the intervention and control activities clearly described?	1	0.5	1	0.5	0.5	1	1	1	1	1	1	1	1	1	1	1	1	1	1	1	1	1	0.5	0.5	1	1	0	1	1
Was there non-adherence to the assigned intervention regimen that could have affected participants’ outcomes? Merged Watson and Cochrane	0.5	1	0.5	1	0	1	0	1	0	0	1	1	0.5	1	1	1	1	1	1	1		1	0	0.5	1	1	0.5	0.5	0
Were there inconsistencies, deviations from the intended intervention or failures beyond what would be expected in usual practice? (merged Watson and Cochrane)	1	1	1	0.5	1	1	0.5	0.5	1	0.5	1	1	1	1	1	1	1	1	1	1	1	1	0.5	1	1	1	1	1	1
Could classification of intervention status have been affected by knowledge of the outcome or risk of the outcome?	1	1	1	0	1	1	1	1	1	1	1	1	0.5	1	1	1	1	1	1	1	1	1	1	1	1	1	0.5	0.5	1
Were the outcome measures pre-specified, clearly defined, valid, reliable, and assessed consistently across all study participants?	1	1	1	0.5	0.5	1	1	1	1	1	1	1	1	1	1	1	1	1	1	1	1	1	1	1	1	1	1	1	1
Were the measures of outcome assessors blinded to the exposures/interventions of participants? (merged Cochrane / Watson)	0	0	0	0	0	0.5	0	0	1	0	0	1	0	0	1	0	0	0	0	0	0	0	0	0	0.5	0	0	0	0
Were outcome data available for all, or nearly all, participants?	1	1	1	0.5	0.5	0.5	0.5	1	1	1	1	1	1	0.5	1	1	1	1	1	1	1	1	1	1	1	1	0.5	0	1
Were participants excluded due to missing data on intervention status?	1	1	1	1	1	1	1	1	1	0.5	1	1	1	1	1	1	1	1	1	1	1	1	1	1	1	1	1	0.5	1
Were participants excluded due to missing data on other variables needed for the analysis?	0	0	1	0	0	0	1	1	1	0.5	1	0.5	1	0.5	1	0	1	0	1	1	1	0	0.5	1	1	1	1	0.5	1
Could the outcome measure have been influenced by knowledge of the intervention received?	0.5	0.5	0.5	0.5	0.5	0.5	1	0.5	0.5	0.5	0.5	1	0.5	0.5	0.5	0.5	0.5	0.5	0.5	0.5	0.5	0.5	0.5	0.5	1	0.5	0.5	0.5	0.5
Was the method of measuring the outcome inappropriate?	1	1	1	0.5	0.5	1	1	0.5	1	1	1	1	1	1	1	1	1	1	1	1	1	1	0.5	1	1	1	1	1	1
Could measurement or ascertainment of the outcome have differed between intervention groups?	1	1	1	1	1	1	1	1	1	1	1	1	1	1	1	1	1	1	1	1	1	1	1	1	1	1	1	1	1
Were any systematic errors in measurement of the outcome related to intervention received?	1	1	1	1	1	1	1	1	1	1	1	1	1	1	1	1	1	1	1	1	1	1	0.5	1	1	1	1	0.5	1
Was loss-to-follow up after baseline 20% or less?	1	1	1	NA	NA	NA	NA	NR	1	NR	1	NR	NR	0.5	1	1	NR	1	1	1	NR	1	0.5	1	1	1	NR	NR	NR
Were those lost to follow-up accounted for in the analysis?	0	0	1	NA	NA	NA	NA	NR	1	NR	1	NR	NR	1	1	1	NR	1	1	1	NR	1	0.5	1	1	1	NR	NR	NR
Was an appropriate analysis used to estimate the effect of assignment to intervention?	0.5	1	1	1	1	1	1	1	1	1	1	1	1	1	1	1	1	1	1	1	1	1	1	1	1	1	0.5	0	1
Is the numerical result being assessed likely to have been selected, on the basis of the results, from multiple eligible outcome measurements (e.g. scales, definitions, time points) within the outcome domain, multiple eligible analyses of the data or from different subgroups?	1	0.5	1	0.5	1	0	1	1	1	0.5	1	1	0.5	1	1	1	1	1	1	1	1	1	1	1	1	1	1	0.5	1
Were key confounding variables measured and adjusted statistically for their impact on the relationship between exposure(s) and outcome(s)? (merged Watson and Cochrane)	1	1	1	1	1	1	1	1	1	1	1	1	0.5	1	1	1	1	1	1	1	1	1	1	1	1	1	0.5	0	1
Were the data that produced this result analysed in accordance with a pre-specified analysis plan that was finalized before unblinded outcome data were available for analysis?	0.5	0.5	1	0.5	0.5	0.5	0.5	0.5	0.5	0.5	0	1	0.5	1	1	0.5	0.5	0.5	0.5	0.5	0.5	0.5	0.5	0.5	0.5	0.5	0.5	0.5	0.5
Sum	24	23	28.5	16.5	19	20	24.5	23.5	27.5	20.5	23.5	28	19	25	30.5	27	25	24	24.5	25	24	25	18	25.5	27.5	28	15.5	14	22.5
Denominator	31	31	31	29	29	29	29	29	31	29	29	29	29	31	31	31	29	31	31	31	29	31	31	31	31	31	29	29	29
Bias Ratio score	0.774194	0.741935	0.919355	0.568966	0.655172	0.689655	0.844828	0.810345	0.887097	0.706897	0.810345	0.965517	0.655172	0.806452	0.983871	0.870968	0.862069	0.774194	0.790323	0.806452	0.827586	0.806452	0.580645	0.822581	0.887097	0.903226	0.534483	0.482759	0.775862

## Sheet: RCTs
Table D2: Title: Risk of Bias Assessment for RCT interventions included in effectiveness ratio estimation where 1 = criteria met; 0.5 = criteria partially met and 0= criteria not met
	Study Codes
Bias Assessment Variable	B10	BF01	BF03	E02	E05	G03	I04	K04	M01	M06	N04	N05	T01	T03	Th04
Were the research questions or objectives in this study clearly stated and appropriate?	1	1	1	1	1	1	1	1	1	1	1	1	1	1	1
Was the study population clearly specified and defined?	1	1	1	1	1	1	1	1	1	1	1	1	1	1	1
Was the sample size justification, power description or variance and effect estimates provided?	1	0	1	1	0	0	1	1	1	1	0	0.5	0	0.5	0.5
Was selection of participants into the study (or into the analysis) based on participant characteristics observed after the start of intervention?	1	1	1	1	1	1	1	1	1	1	1	1	1	1	1
Does the study have a control group?	1	1	1	1	1	1	1	1	1	1	1	1	1	1	1
Was the study randomised?	1	1	1	1	1	1	1	1	1	1	1	1	1	1	1
Were intervention groups clearly defined?	1	1	1	1	1	1	1	1	1	1	1	1	1	1	1
Were important co-interventions balanced across intervention groups?	1	1	1	1	1	0.5	1	1	1	1	0.5	1	0.5	1	1
Balanced at baseline (merged Watson, Cochrane)	1	1	1	1	0.5	1	1	1	1	1	0.5	0	0.5		1
Do start of follow-up and start of intervention coincide for most participants?	1	1	1	1	0.5	0	1	1	1	1	1	1	1	1	1
Was the allocation sequence concealed? (merged Watson and Cochrane)	0	0	0.5	0	0.5	0	0.5	1	0	0	0	0.5	0.5	0	0.5
Was the allocation sequence random?	0	0	1	1	1	1	1	1	1	0	0	1	1	1	1
Were the intervention and control activities clearly described?	1	0.5	1	1	1	1	1	1	1	1	1	1	0.5	1	1
Was there non-adherence to the assigned intervention regimen that could have affected participants’ outcomes? Merged Watson and Cochrane	0.5	1	0.5	0	1	0	1	1	1	1	1		0.5	1	1
Were there inconsistencies, deviations from the intended intervention or failures beyond what would be expected in usual practice? (merged Watson and Cochrane)	1	1	1	0.5	0.5	0.5	1	1	1	1	1	1	1	1	1
Could classification of intervention status have been affected by knowledge of the outcome or risk of the outcome?	1	1	1	1	1	1	1	1	1	1	1	1	1	1	1
Were the outcome measures pre-specified, clearly defined, valid, reliable, and assessed consistently across all study participants?	1	1	1	1	1	1	1	1	1	1	1	1	1	1	1
Were the measures of outcome assessors blinded to the exposures/interventions of participants? (merged Cochrane / Watson)	0	0	0	0	0	0	1	1	0	0	0	0	0	0.5	0
Were outcome data available for all, or nearly all, participants?	1	1	1	0.5	1	1	1	1	1	1	1	1	1	1	1
Were participants excluded due to missing data on intervention status?	1	1	1	1	1	0.5	1	1	1	1	1	1	1	1	1
Were participants excluded due to missing data on other variables needed for the analysis?	0	0	1	1	1	0.5	0.5	1	0	1	1	1	1	1	1
Could the outcome measure have been influenced by knowledge of the intervention received?	0.5	0.5	0.5	1	0.5	0.5	1	0.5	0.5	0.5	0.5	0.5	0.5	1	0.5
Was the method of measuring the outcome inappropriate?	1	1	1	1	0.5	1	1	1	1	1	1	1	1	1	1
Could measurement or ascertainment of the outcome have differed between intervention groups?	1	1	1	1	1	1	1	1	1	1	1	1	1	1	1
Were any systematic errors in measurement of the outcome related to intervention received?	1	1	1	1	1	1	1	1	1	1	1	1	1	1	1
Was loss-to-follow up after baseline 20% or less?	1	1	1	NA	NR	NR	NR	1	1	NR	1	NR	1	1	1
Were those lost to follow-up accounted for in the analysis?	0	0	1	NA	NR	NR	NR	1	1	NR	1	NR	1	1	1
Was an appropriate analysis used to estimate the effect of assignment to intervention?	0.5	1	1	1	1	1	1	1	1	1	1	1	1	1	1
Is the numerical result being assessed likely to have been selected, on the basis of the results, from multiple eligible outcome measurements (e.g. scales, definitions, time points) within the outcome domain, multiple eligible analyses of the data or from different subgroups?	1	0.5	1	1	1	0.5	1	1	1	1	1	1	1	1	1
Were key confounding variables measured and adjusted statistically for their impact on the relationship between exposure(s) and outcome(s)? (merged Watson and Cochrane)	1	1	1	1	1	1	1	1	1	1	1	1	1	1	1
Were the data that produced this result analysed in accordance with a pre-specified analysis plan that was finalized before unblinded outcome data were available for analysis?	0.5	0.5	1	0.5	0.5	0.5	1	1	0.5	0.5	0.5	0.5	0.5	0.5	0.5
Sum	24	23	28.5	24.5	23.5	20.5	28	30.5	27	25	25	24	25.5	27.5	28
Denominator	31	31	31	29	29	29	29	31	31	29	31	29	31	31	31
Bias Ratio score	0.774194	0.741935	0.919355	0.844828	0.810345	0.706897	0.965517	0.983871	0.870968	0.862069	0.806452	0.827586	0.822581	0.887097	0.903226	0.848461

## Sheet: nonRCTs
Table D3: Title: Risk of Bias Assessment for non-RCT interventions included in effectiveness ratio estimation where 1 = criteria met; 0.5 = criteria partially met and 0= criteria not met
	Study Codes
Bias Assessment Variable	C01	C02	D01	E06	Gu01	K01	K03	Mo01	Mo02	R01	SL01	T05	TL01	z04
Were the research questions or objectives in this study clearly stated and appropriate?	1	1	1	1	1	1	1	1	1	1	1	1	1	1
Was the study population clearly specified and defined?	1	1	1	1	1	1	1	1	1	1	1	0.5	0.5	1
Was the sample size justification, power description or variance and effect estimates provided?	0	0.5	0.5	1	0	1	1	1	0.5	1	0	0	0	1
Was selection of participants into the study (or into the analysis) based on participant characteristics observed after the start of intervention?	0.5	0.5	0.5	1	1	0.5	1	1	1	1	0	0	1	1
Does the study have a control group?	1	1	1	1	1	1	1	1	1	1	1	0.5	0.5	1
Was the study randomised?	0	0.5	0	0.5	0	0	0	0	0	0.5	0	0	0	0
Were intervention groups clearly defined?	1	0.5	1	1	1	0	1	1	1	1	1	1	0.5	0.5
Were important co-interventions balanced across intervention groups?	0	0	1	1	1	0	1	0.5	0.5	1	0.5	0	0.5	1
Balanced at baseline (merged Watson, Cochrane)	1	1	0	1	0	0.5	1	0.5	0.5	0.5	0	0	0	1
Do start of follow-up and start of intervention coincide for most participants?	1	1	1	1	1	1	1	1	1	1	1	1	1	1
Was the allocation sequence concealed? (merged Watson and Cochrane)	0	0	0	0	0	0	0	0	0	0	0	0	0	0
Was the allocation sequence random?	0	1	0	1	0	0	0	0	0	0	0	0	0	0
Were the intervention and control activities clearly described?	0.5	0.5	1	1	1	1	1	1	1	1	0.5	0	1	1
Was there non-adherence to the assigned intervention regimen that could have affected participants’ outcomes? Merged Watson and Cochrane	1	0	1	0	1	0.5	1	1	1	1	0	0.5	0.5	0
Were there inconsistencies, deviations from the intended intervention or failures beyond what would be expected in usual practice? (merged Watson and Cochrane)	0.5	1	1	1	1	1	1	1	1	1	0.5	1	1	1
Could classification of intervention status have been affected by knowledge of the outcome or risk of the outcome?	0	1	1	1	1	0.5	1	1	1	1	1	0.5	0.5	1
Were the outcome measures pre-specified, clearly defined, valid, reliable, and assessed consistently across all study participants?	0.5	0.5	1	1	1	1	1	1	1	1	1	1	1	1
Were the measures of outcome assessors blinded to the exposures/interventions of participants? (merged Cochrane / Watson)	0	0	0.5	1	0	0	0	0	0	0	0	0	0	0
Were outcome data available for all, or nearly all, participants?	0.5	0.5	0.5	1	1	1	0.5	1	1	1	1	0.5	0	1
Were participants excluded due to missing data on intervention status?	1	1	1	1	1	1	1	1	1	1	1	1	0.5	1
Were participants excluded due to missing data on other variables needed for the analysis?	0	0	0	1	1	1	0.5	0	1	0	0.5	1	0.5	1
Could the outcome measure have been influenced by knowledge of the intervention received?	0.5	0.5	0.5	0.5	0.5	0.5	0.5	0.5	0.5	0.5	0.5	0.5	0.5	0.5
Was the method of measuring the outcome inappropriate?	0.5	0.5	1	1	1	1	1	1	1	1	0.5	1	1	1
Could measurement or ascertainment of the outcome have differed between intervention groups?	1	1	1	1	1	1	1	1	1	1	1	1	1	1
Were any systematic errors in measurement of the outcome related to intervention received?	1	1	1	1	1	1	1	1	1	1	0.5	1	0.5	1
Was loss-to-follow up after baseline 20% or less?	NA	NA	NA	1	1	NR	0.5	1	1	1	0.5	NR	NR	NR
Were those lost to follow-up accounted for in the analysis?	NA	NA	NA	1	1	NR	1	1	1	1	0.5	NR	NR	NR
Was an appropriate analysis used to estimate the effect of assignment to intervention?	1	1	1	1	1	1	1	1	1	1	1	0.5	0	1
Is the numerical result being assessed likely to have been selected, on the basis of the results, from multiple eligible outcome measurements (e.g. scales, definitions, time points) within the outcome domain, multiple eligible analyses of the data or from different subgroups?	0.5	1	0	1	1	0.5	1	1	1	1	1	1	0.5	1
Were key confounding variables measured and adjusted statistically for their impact on the relationship between exposure(s) and outcome(s)? (merged Watson and Cochrane)	1	1	1	1	1	0.5	1	1	1	1	1	0.5	0	1
Were the data that produced this result analysed in accordance with a pre-specified analysis plan that was finalized before unblinded outcome data were available for analysis?	0.5	0.5	0.5	0.5	0	0.5	1	0.5	0.5	0.5	0.5	0.5	0.5	0.5
Sum	16.5	19	20	27.5	23.5	19	25	24	24.5	25	18	15.5	14	22.5
Denominator	29	29	29	31	29	29	31	31	31	31	31	29	29	29
Bias Ratio score	0.568966	0.655172	0.689655	0.887097	0.810345	0.655172	0.806452	0.774194	0.790323	0.806452	0.580645	0.534483	0.482759	0.775862	0.701255
